# Supplementary material for: Serum metabolomics in early pregnancy differentiates between gestational hypertension and preeclampsia
Source: BMC Pregnancy Childbirth. 2026 Apr 29;26:649. doi: 10.1186/s12884-026-09168-0 (PMC13270631; doi:10.1186/s12884-026-09168-0)
Supplement: Supplementary file 1 — Supplementary Material 1. [file 12884_2026_9168_MOESM1_ESM.xlsx]

## Sheet: supplemetal table1
Table1S. Expanded Empirical Compound Level Annotation and Confirmation Details for MWAS Supported Pathways
gHNT vs no-IPD
Pathways	overlap size	pathway size	p value	emp id	Best_Guess	In house (if disagreement)	final label	KEGGID	has disagreement	confirm status	all m/z, rt	supporting features
Urea cycle/amino group metabolism	11	49	0.0005	E2290	4-Aminobutanal	NA	4-Aminobutanal	C00555	FALSE	confirmed (xms)	m/z 88.0757, rt 177.2 (M+H[1+]); m/z 89.0791, rt 151.6 (M(C13)+H[1+])	m/z 88.0757 (M+H[1+]) ↓; m/z 89.0791 (M(C13)+H[1+]) •
				E1461	L-Arginine	NA	L-Arginine	C00062	FALSE	confirmed (inhouse)	m/z 158.0925, rt 121.2 (M-NH3+H[1+]); m/z 197.1010, rt 125.8 (M+Na[1+]); m/z 233.0775, rt 129.0 (M+NaCl[1+]); m/z 129.1135, rt 127.5 (M-HCOOH+H[1+]); m/z 88.0631, rt 130.0 (M+2H[2+]); m/z 176.1224, rt 128.4 (M(C13)+H[1+]); m/z 157.1084, rt 130.9 (M-H2O+H[1+]); m/z 88.5648, rt 127.2 (M(C13)+2H[2+]); m/z 174.1126, rt 133.0 (M[1+]); m/z 175.1190, rt 129.4 (M+H[1+])	m/z 158.0925 (M-NH3+H[1+]) ↑; m/z 129.1135 (M-HCOOH+H[1+]) ↑; m/z 88.0631 (M+2H[2+]) ↑; m/z 176.1224 (M(C13)+H[1+]) ↑; m/z 88.5648 (M(C13)+2H[2+]) ↑; m/z 175.1190 (M+H[1+]) ↑
				E2320	L-Citrulline	NA	L-Citrulline	C00327	FALSE	confirmed (inhouse)	m/z 177.1064, rt 101.0 (M(C13)+H[1+]); m/z 159.0764, rt 101.8 (M-NH3+H[1+])	m/z 177.1064 (M(C13)+H[1+]) •; m/z 159.0764 (M-NH3+H[1+]) ↑
				E2569	L-Methionine	NA	L-Methionine	C00073	FALSE	confirmed (inhouse)	m/z 152.0549, rt 60.4 (M(S34)+H[1+]); m/z 104.0528, rt 60.0 (M-HCOOH+H[1+]); m/z 150.0584, rt 61.1 (M+H[1+]); m/z 151.0617, rt 60.2 (M(C13)+H[1+])	m/z 152.0549 (M(S34)+H[1+]) ↑; m/z 104.0528 (M-HCOOH+H[1+]) •; m/z 150.0584 (M+H[1+]) ↑; m/z 151.0617 (M(C13)+H[1+]) •
				E2203	Ornithine	NA	Ornithine	C01602	FALSE	confirmed (xms)	m/z 116.0707, rt 159.5 (M-NH3+H[1+]); m/z 134.1013, rt 144.1 (M(C13)+H[1+]); m/z 115.0866, rt 139.8 (M-H2O+H[1+]); m/z 133.0972, rt 142.6 (M+H[1+])	m/z 116.0707 (M-NH3+H[1+]) •; m/z 134.1013 (M(C13)+H[1+]) •; m/z 115.0866 (M-H2O+H[1+]) ↑; m/z 133.0972 (M+H[1+]) •
				E1147	D-Proline	NA	D-Proline	C00763	FALSE	not confirmed	m/z 117.0751, rt 74.1 (M(C13)+H[1+]); m/z 134.0812, rt 78.0 (M+H2O+H[1+]); m/z 138.0526, rt 72.8 (M+Na[1+])
				E1771	D-Proline	NA	D-Proline	C00763	FALSE	not confirmed	m/z 116.0707, rt 159.5 (M+H[1+]); m/z 88.0757, rt 177.2 (M-CO+H[1+])
				E106	L-Adrenaline	NA	L-Adrenaline	C00788	FALSE	not confirmed	m/z 166.0859, rt 57.6 (M-H2O+H[1+])
				E1828	Norepinephrine	NA	Norepinephrine	C00547	FALSE	not confirmed	m/z 170.0812, rt 25.2 (M+H[1+]); m/z 134.0600, rt 31.8 (M-H4O2+H[1+]); m/z 124.0757, rt 27.9 (M-HCOOH+H[1+])
Arginine and Proline Metabolism	7	30	0.0037	E2290	4-Aminobutanal	NA	4-Aminobutanal	C00555	FALSE	confirmed (xms)	m/z 88.0757, rt 177.2 (M+H[1+]); m/z 89.0791, rt 151.6 (M(C13)+H[1+])	m/z 88.0757 (M+H[1+]) ↓; m/z 89.0791 (M(C13)+H[1+]) •
				E1461	L-Arginine	NA	L-Arginine	C00062	FALSE	confirmed (inhouse)	m/z 158.0925, rt 121.2 (M-NH3+H[1+]); m/z 197.1010, rt 125.8 (M+Na[1+]); m/z 233.0775, rt 129.0 (M+NaCl[1+]); m/z 129.1135, rt 127.5 (M-HCOOH+H[1+]); m/z 88.0631, rt 130.0 (M+2H[2+]); m/z 176.1224, rt 128.4 (M(C13)+H[1+]); m/z 157.1084, rt 130.9 (M-H2O+H[1+]); m/z 88.5648, rt 127.2 (M(C13)+2H[2+]); m/z 174.1126, rt 133.0 (M[1+]); m/z 175.1190, rt 129.4 (M+H[1+])	m/z 158.0925 (M-NH3+H[1+]) ↑; m/z 129.1135 (M-HCOOH+H[1+]) ↑; m/z 88.0631 (M+2H[2+]) ↑; m/z 176.1224 (M(C13)+H[1+]) ↑; m/z 88.5648 (M(C13)+2H[2+]) ↑; m/z 175.1190 (M+H[1+]) ↑
				E2320	L-Citrulline	NA	L-Citrulline	C00327	FALSE	confirmed (inhouse)	m/z 177.1064, rt 101.0 (M(C13)+H[1+]); m/z 159.0764, rt 101.8 (M-NH3+H[1+])	m/z 177.1064 (M(C13)+H[1+]) •; m/z 159.0764 (M-NH3+H[1+]) ↑
				E2569	L-Methionine	NA	L-Methionine	C00073	FALSE	confirmed (inhouse)	m/z 152.0549, rt 60.4 (M(S34)+H[1+]); m/z 104.0528, rt 60.0 (M-HCOOH+H[1+]); m/z 150.0584, rt 61.1 (M+H[1+]); m/z 151.0617, rt 60.2 (M(C13)+H[1+])	m/z 152.0549 (M(S34)+H[1+]) ↑; m/z 104.0528 (M-HCOOH+H[1+]) •; m/z 150.0584 (M+H[1+]) ↑; m/z 151.0617 (M(C13)+H[1+]) •
				E1147	D-Proline	NA	D-Proline	C00763	FALSE	not confirmed	m/z 117.0751, rt 74.1 (M(C13)+H[1+]); m/z 134.0812, rt 78.0 (M+H2O+H[1+]); m/z 138.0526, rt 72.8 (M+Na[1+])
				E1771	D-Proline	NA	D-Proline	C00763	FALSE	not confirmed	m/z 116.0707, rt 159.5 (M+H[1+]); m/z 88.0757, rt 177.2 (M-CO+H[1+])
				E1905	NA	NA	NA	NA	FALSE	not confirmed	NA
Aspartate and asparagine metabolism	10	60	0.00686	E2290	4-Aminobutanal	NA	4-Aminobutanal	C00555	FALSE	confirmed (xms)	m/z 88.0757, rt 177.2 (M+H[1+]); m/z 89.0791, rt 151.6 (M(C13)+H[1+])	m/z 88.0757 (M+H[1+]) ↓; m/z 89.0791 (M(C13)+H[1+]) •
				E2467	5-L-Glutamyl-L-alanine	NA	5-L-Glutamyl-L-alanine	C03740	FALSE	confirmed (xms)	m/z 219.0975, rt 85.0 (M+H[1+]); m/z 173.0921, rt 87.4 (M-HCOOH+H[1+]); m/z 175.1072, rt 87.9 (M-CO2+H[1+])	m/z 219.0975 (M+H[1+]) ↑
				E1461	L-Arginine	NA	L-Arginine	C00062	FALSE	confirmed (inhouse)	m/z 158.0925, rt 121.2 (M-NH3+H[1+]); m/z 197.1010, rt 125.8 (M+Na[1+]); m/z 233.0775, rt 129.0 (M+NaCl[1+]); m/z 129.1135, rt 127.5 (M-HCOOH+H[1+]); m/z 88.0631, rt 130.0 (M+2H[2+]); m/z 176.1224, rt 128.4 (M(C13)+H[1+]); m/z 157.1084, rt 130.9 (M-H2O+H[1+]); m/z 88.5648, rt 127.2 (M(C13)+2H[2+]); m/z 174.1126, rt 133.0 (M[1+]); m/z 175.1190, rt 129.4 (M+H[1+])	m/z 158.0925 (M-NH3+H[1+]) ↑; m/z 129.1135 (M-HCOOH+H[1+]) ↑; m/z 88.0631 (M+2H[2+]) ↑; m/z 176.1224 (M(C13)+H[1+]) ↑; m/z 88.5648 (M(C13)+2H[2+]) ↑; m/z 175.1190 (M+H[1+]) ↑
				E2320	L-Citrulline	NA	L-Citrulline	C00327	FALSE	confirmed (inhouse)	m/z 177.1064, rt 101.0 (M(C13)+H[1+]); m/z 159.0764, rt 101.8 (M-NH3+H[1+])	m/z 177.1064 (M(C13)+H[1+]) •; m/z 159.0764 (M-NH3+H[1+]) ↑
				E2203	Ornithine	NA	Ornithine	C01602	FALSE	confirmed (xms)	m/z 116.0707, rt 159.5 (M-NH3+H[1+]); m/z 134.1013, rt 144.1 (M(C13)+H[1+]); m/z 115.0866, rt 139.8 (M-H2O+H[1+]); m/z 133.0972, rt 142.6 (M+H[1+])	m/z 116.0707 (M-NH3+H[1+]) •; m/z 134.1013 (M(C13)+H[1+]) •; m/z 115.0866 (M-H2O+H[1+]) ↑; m/z 133.0972 (M+H[1+]) •
				E18	4-Guanidinobutanamide	NA	4-Guanidinobutanamide	C03078	FALSE	not confirmed	m/z 167.0893, rt 56.8 (M+Na[1+])
				E1147	D-Proline	NA	D-Proline	C00763	FALSE	not confirmed	m/z 117.0751, rt 74.1 (M(C13)+H[1+]); m/z 134.0812, rt 78.0 (M+H2O+H[1+]); m/z 138.0526, rt 72.8 (M+Na[1+])
				E1771	D-Proline	NA	D-Proline	C00763	FALSE	not confirmed	m/z 116.0707, rt 159.5 (M+H[1+]); m/z 88.0757, rt 177.2 (M-CO+H[1+])
				E1905	NA	NA	NA	NA	FALSE	not confirmed	NA
				E1963	NA	NA	NA	C05829,	FALSE	not confirmed	m/z 191.0663, rt 101.0 (M+H[1+]); m/z 163.0712, rt 98.6 (M-CO+H[1+]); m/z 147.0764, rt 95.8 (M-CO2+H[1+])
Tyrosine metabolism	10	77	0.03313	E1125	1,2-dehydrosalsolinol	NA	1,2-dehydrosalsolinol	CE5629	FALSE	confirmed (xms)	m/z 160.0752, rt 58.6 (M-H2O+H[1+]); m/z 178.0862, rt 58.6 (M+H[1+])	m/z 178.0862 (M+H[1+]) ↓
				E489	L-Tyrosine	NA	L-Tyrosine	C00082	FALSE	confirmed (xms)	m/z 183.0845, rt 64.9 (M(C13)+H[1+]); m/z 182.0812, rt 66.0 (M+H[1+]); m/z 165.0547, rt 64.8 (M-NH3+H[1+]); m/z 204.0630, rt 63.8 (M+Na[1+])	m/z 183.0845 (M(C13)+H[1+]) •; m/z 182.0812 (M+H[1+]) ↑
				E1828	Norepinephrine	NA	Norepinephrine	C00547	FALSE	confirmed (xms)	m/z 170.0812, rt 25.2 (M+H[1+]); m/z 134.0600, rt 31.8 (M-H4O2+H[1+]); m/z 124.0757, rt 27.9 (M-HCOOH+H[1+])	m/z 170.0812 (M+H[1+]) •
				E2693	2-Phenyl-1,3-propanediol monocarbamate	NA	2-Phenyl-1,3-propanediol monocarbamate	C16586	FALSE	not confirmed	m/z 178.0862, rt 58.6 (M-H2O+H[1+]); m/z 160.0752, rt 58.6 (M-H4O2+H[1+])
				E903	3-O-methyldopa	NA	3-O-methyldopa	CE2176	FALSE	not confirmed	m/z 212.0917, rt 59.9 (M+H[1+]); m/z 166.0859, rt 57.6 (M-HCOOH+H[1+])
				E106	L-Adrenaline	NA	L-Adrenaline	C00788	FALSE	not confirmed	m/z 166.0859, rt 57.6 (M-H2O+H[1+])
				E1213	NA	NA	NA	CE2172,	FALSE	not confirmed	m/z 120.0808, rt 54.1 (M-HCOOH+H[1+]); m/z 94.0651, rt 60.3 (M-C3H4O2+H[1+]); m/z 167.0893, rt 56.8 (M(C13)+H[1+]); m/z 166.0859, rt 57.6 (M+H[1+])
				E1311	NA	NA	NA	NA	FALSE	not confirmed	NA
				E1469	NA	NA	NA	NA	FALSE	not confirmed	NA
				E2660	Phenylpyruvate	NA	Phenylpyruvate	C00166	FALSE	not confirmed	m/z 147.0435, rt 80.6 (M-H2O+H[1+])
PE vs no-IPD
Pathways	overlap size	pathway size	p value	emp id	Best_Guess	In house (if disagreement)	final label	KEGGID	has disagreement	confirm status	all m/z, rt	supporting features
Tryptophan metabolism	5	57	0.01118	E1875	3-Methoxytyrosine	NA	3-Methoxytyrosine	CE2153,	FALSE	confirmed (inhouse)	m/z 212.0917, rt 59.9 (M+Na[1+])	m/z 212.0917 (M+Na[1+]) ↑
				E187	L-Tryptophan	NA	L-Tryptophan	C00078	FALSE	confirmed (inhouse)	m/z 188.0707, rt 53.8 (M-NH3+H[1+]); m/z 206.1005, rt 53.7 (M(C13)+H[1+]); m/z 227.0798, rt 56.7 (M+Na[1+]); m/z 223.1076, rt 54.1 (M+H2O+H[1+]); m/z 114.0436, rt 48.6 (M+H+Na[2+]); m/z 205.0971, rt 53.8 (M+H[1+]); m/z 159.0905, rt 59.3 (M-HCOOH+H[1+]); m/z 243.0528, rt 54.9 (M+K[1+])	m/z 188.0707 (M-NH3+H[1+]) ↓; m/z 206.1005 (M(C13)+H[1+]) ↓; m/z 205.0971 (M+H[1+]) ↓; m/z 159.0905 (M-HCOOH+H[1+]) ↓; m/z 243.0528 (M+K[1+]) ↓
				E1033	5-Methoxyindoleacetate	NA	5-Methoxyindoleacetate	C05660	FALSE	not confirmed	m/z 188.0707, rt 53.8 (M-H2O+H[1+]); m/z 178.0862, rt 58.6 (M-CO+H[1+]); m/z 160.0752, rt 58.6 (M-HCOOH+H[1+])
				E1819	Quinolinate	NA	Quinolinate	C03722	FALSE	not confirmed	m/z 190.0115, rt 20.5 (M+Na[1+])
				E1484	Serotonin	NA	Serotonin	C00780	FALSE	not confirmed	m/z 160.0752, rt 58.6 (M-NH3+H[1+]); m/z 159.0905, rt 59.3 (M-H2O+H[1+])
PE vs gHTN
Pathways	overlap size	pathway size	p value	emp id	Best_Guess	In house (if disagreement)	final label	KEGGID	has disagreement	confirm status	all m/z, rt	supporting features
Tryptophan metabolism	13	57	0.00882	E115	5-Phenyl-1,3-oxazinane-2,4-dione	2-Quinolinecarboxylic acid	2-Quinolinecarboxylic acid	C16596	TRUE	confirmed (inhouse)	m/z 174.0551, rt 149.2 (M-H2O+H[1+])	m/z 174.0551 (M-H2O+H[1+]) ↓
				E1466	D-Tryptophan		D-Tryptophan	C00525	FALSE	confirmed (inhouse)	m/z 159.0905, rt 59.3 (M-HCOOH+H[1+]); m/z 188.0707, rt 53.8 (M-NH3+H[1+]); m/z 227.0798, rt 56.7 (M+Na[1+]); m/z 114.0436, rt 48.6 (M+H+Na[2+]); m/z 243.0528, rt 54.9 (M+K[1+]); m/z 205.0971, rt 53.8 (M+H[1+]); m/z 206.1005, rt 53.7 (M(C13)+H[1+]); m/z 223.1076, rt 54.1 (M+H2O+H[1+])	m/z 159.0905 (M-HCOOH+H[1+]) ↓; m/z 188.0707 (M-NH3+H[1+]) ↓; m/z 243.0528 (M+K[1+]) ↓; m/z 205.0971 (M+H[1+]) ↓; m/z 206.1005 (M(C13)+H[1+]) ↓
				E2532	2-Aminomuconate 6-semialdehyde		2-Aminomuconate 6-semialdehyde	C03824	FALSE	not confirmed	m/z 98.0602, rt 272.6 (M-CO2+H[1+]); m/z 96.0444, rt 266.1 (M-HCOOH+H[1+]); m/z 226.0121, rt 276.3 (M+HCOOK[1+]); m/z 180.0067, rt 270.5 (M+K[1+]); m/z 114.0550, rt 278.8 (M-CO+H[1+]); m/z 124.0395, rt 275.8 (M-H2O+H[1+])
				E1046	5-Methoxyindoleacetate		5-Methoxyindoleacetate	C05660	FALSE	not confirmed	m/z 160.0752, rt 58.6 (M-HCOOH+H[1+]); m/z 188.0707, rt 53.8 (M-H2O+H[1+]); m/z 178.0862, rt 58.6 (M-CO+H[1+])
				E115	5-Phenyl-1,3-oxazinane-2,4-dione		5-Phenyl-1,3-oxazinane-2,4-dione	C16596	FALSE	not confirmed	m/z 146.0601, rt 150.9 (M-HCOOH+H[1+])
				E760	Indole-3-acetate		Indole-3-acetate	C00954	FALSE	not confirmed	m/z 176.0705, rt 139.3 (M+H[1+])
				E29	L-Glutamate		L-Glutamate	C00025	FALSE	not confirmed	m/z 130.0499, rt 76.5 (M-H2O+H[1+])
				E2569	N-Formylanthranilate		N-Formylanthranilate	C05653	FALSE	not confirmed	m/z 122.0601, rt 285.0 (M-CO2+H[1+]); m/z 148.0394, rt 281.7 (M-H2O+H[1+]); m/z 167.0528, rt 288.2 (M(C13)+H[1+]); m/z 149.0234, rt 294.3 (M-NH3+H[1+])
				E1457	NA		NA	CE3140,	FALSE	not confirmed	m/z 348.1334, rt 135.0 (M-H2O+H[1+]); m/z 186.0187, rt 281.4 (M-H2O+H[1+]); m/z 226.0121, rt 276.3 (M+Na[1+]); m/z 204.0292, rt 15.4 (M+H[1+]); m/z 186.0187, rt 15.3 (M-H2O+H[1+]); m/z 204.0293, rt 288.5 (M+H[1+])
				E1618	NA		NA	CE2949,	FALSE	not confirmed	m/z 348.1334, rt 135.0 (M-H2O+H[1+]); m/z 186.0187, rt 281.4 (M-H2O+H[1+]); m/z 226.0121, rt 276.3 (M+Na[1+]); m/z 204.0292, rt 15.4 (M+H[1+]); m/z 186.0187, rt 15.3 (M-H2O+H[1+]); m/z 204.0293, rt 288.5 (M+H[1+])
				E313	NA		NA	CE2949,	FALSE	not confirmed	m/z 348.1334, rt 135.0 (M-H2O+H[1+]); m/z 186.0187, rt 281.4 (M-H2O+H[1+]); m/z 226.0121, rt 276.3 (M+Na[1+]); m/z 204.0292, rt 15.4 (M+H[1+]); m/z 186.0187, rt 15.3 (M-H2O+H[1+]); m/z 204.0293, rt 288.5 (M+H[1+])
				E78	NA		NA	CE2949,	FALSE	not confirmed	m/z 348.1334, rt 135.0 (M-H2O+H[1+]); m/z 186.0187, rt 281.4 (M-H2O+H[1+]); m/z 226.0121, rt 276.3 (M+Na[1+]); m/z 204.0292, rt 15.4 (M+H[1+]); m/z 186.0187, rt 15.3 (M-H2O+H[1+]); m/z 204.0293, rt 288.5 (M+H[1+])
				E1372	Nicotinate		Nicotinate	C00253	FALSE	not confirmed	m/z 146.0203, rt 184.1 (M+Na[1+])
				E1153	Serotonin		Serotonin	C00780	FALSE	not confirmed	m/z 159.0905, rt 59.3 (M-H2O+H[1+]); m/z 160.0752, rt 58.6 (M-NH3+H[1+])
Glycine, serine, alanine and threonine metabolism	11	46	0.01033	E915	Creatine	Creatinine	Creatinine	C00300	TRUE	confirmed (inhouse)	m/z 114.0662, rt 50.3 (M-H2O+H[1+])	m/z 114.0662 (M-H2O+H[1+]) •
				E2584	L-Arginine		L-Arginine	C00062	FALSE	confirmed (inhouse)	m/z 158.0925, rt 121.2 (M-NH3+H[1+]); m/z 157.1084, rt 130.9 (M-H2O+H[1+]); m/z 197.1010, rt 125.8 (M+Na[1+]); m/z 176.1224, rt 128.4 (M(C13)+H[1+]); m/z 129.1135, rt 127.5 (M-HCOOH+H[1+]); m/z 88.5648, rt 127.2 (M(C13)+2H[2+]); m/z 233.0775, rt 129.0 (M+NaCl[1+]); m/z 175.1190, rt 129.4 (M+H[1+]); m/z 174.1126, rt 133.0 (M[1+]); m/z 88.0631, rt 130.0 (M+2H[2+])	m/z 158.0925 (M-NH3+H[1+]) •; m/z 176.1224 (M(C13)+H[1+]) •; m/z 129.1135 (M-HCOOH+H[1+]) ↓; m/z 88.5648 (M(C13)+2H[2+]) •; m/z 175.1190 (M+H[1+]) ↓; m/z 88.0631 (M+2H[2+]) •
				E1439	L-Methionine		L-Methionine	C00073	FALSE	confirmed (inhouse)	m/z 104.0528, rt 60.0 (M-HCOOH+H[1+]); m/z 152.0549, rt 60.4 (M(S34)+H[1+]); m/z 150.0584, rt 61.1 (M+H[1+]); m/z 151.0617, rt 60.2 (M(C13)+H[1+])	m/z 104.0528 (M-HCOOH+H[1+]) ↓; m/z 152.0549 (M(S34)+H[1+]) ↓; m/z 150.0584 (M+H[1+]) ↓; m/z 151.0617 (M(C13)+H[1+]) •
				E1802	3-Phosphohydroxypyruvate		3-Phosphohydroxypyruvate	C03232	FALSE	not confirmed	m/z 166.9731, rt 289.9 (M-H2O+H[1+]); m/z 140.9958, rt 16.1 (M-CO2+H[1+]); m/z 184.9856, rt 16.7 (M+H[1+]); m/z 184.9857, rt 276.8 (M+H[1+]); m/z 140.9958, rt 271.1 (M-CO2+H[1+]); m/z 185.9891, rt 270.8 (M(C13)+H[1+]); m/z 138.9802, rt 271.0 (M-HCOOH+H[1+]); m/z 156.9907, rt 276.9 (M-CO+H[1+]); m/z 202.9965, rt 266.3 (M+H2O+H[1+])
				E1969	3-Phosphohydroxypyruvate		3-Phosphohydroxypyruvate	C03232	FALSE	not confirmed	m/z 166.9731, rt 289.9 (M-H2O+H[1+]); m/z 140.9958, rt 16.1 (M-CO2+H[1+]); m/z 184.9856, rt 16.7 (M+H[1+]); m/z 184.9857, rt 276.8 (M+H[1+]); m/z 140.9958, rt 271.1 (M-CO2+H[1+]); m/z 185.9891, rt 270.8 (M(C13)+H[1+]); m/z 138.9802, rt 271.0 (M-HCOOH+H[1+]); m/z 156.9907, rt 276.9 (M-CO+H[1+]); m/z 202.9965, rt 266.3 (M+H2O+H[1+])
				E2080	3-Phosphohydroxypyruvate		3-Phosphohydroxypyruvate	C03232	FALSE	not confirmed	m/z 166.9731, rt 289.9 (M-H2O+H[1+]); m/z 140.9958, rt 16.1 (M-CO2+H[1+]); m/z 184.9856, rt 16.7 (M+H[1+]); m/z 184.9857, rt 276.8 (M+H[1+]); m/z 140.9958, rt 271.1 (M-CO2+H[1+]); m/z 185.9891, rt 270.8 (M(C13)+H[1+]); m/z 138.9802, rt 271.0 (M-HCOOH+H[1+]); m/z 156.9907, rt 276.9 (M-CO+H[1+]); m/z 202.9965, rt 266.3 (M+H2O+H[1+])
				E915	Creatine		Creatine	C00300	FALSE	not confirmed	m/z 104.0818, rt 50.3 (M-CO+H[1+])
				E2637	Guanidinoacetate		Guanidinoacetate	gudac	FALSE	not confirmed	m/z 140.0444, rt 61.9 (M+Na[1+])
				E1649	L-3-Amino-isobutanoate		L-3-Amino-isobutanoate	C03284	FALSE	not confirmed	m/z 105.0740, rt 73.0 (M(C13)+H[1+]); m/z 104.0706, rt 68.1 (M+H[1+])
				E29	L-Glutamate		L-Glutamate	C00025	FALSE	not confirmed	m/z 130.0499, rt 76.5 (M-H2O+H[1+])
				E1170	L-Valine		L-Valine	C00183	FALSE	not confirmed	m/z 140.0690, rt 72.3 (M+Na[1+])
				E1732	isovalerylglycine		isovalerylglycine	CE4968	FALSE	not confirmed	m/z 159.0905, rt 59.3 (M+H[1+])
Vitamin B3 (nicotinate and nicotinamide) metabolism	5	14	0.01197	E1432	3-Ureidoisobutyrate	Glutamine	Glutamine	C05100	TRUE	confirmed (inhouse)	m/z 101.0710, rt 100.6 (M-HCOOH+H[1+]); m/z 147.0764, rt 95.8 (M+H[1+]); m/z 169.0584, rt 95.8 (M+Na[1+]); m/z 148.0797, rt 93.0 (M(C13)+H[1+]); m/z 130.0499, rt 76.5 (M-NH3+H[1+])	m/z 101.0710 (M-HCOOH+H[1+]) ↓; m/z 147.0764 (M+H[1+]) •; m/z 169.0584 (M+Na[1+]) •; m/z 148.0797 (M(C13)+H[1+]) •; m/z 130.0499 (M-NH3+H[1+]) •
				E2584	L-Arginine		L-Arginine	C00062	FALSE	confirmed (inhouse)	m/z 158.0925, rt 121.2 (M-NH3+H[1+]); m/z 157.1084, rt 130.9 (M-H2O+H[1+]); m/z 197.1010, rt 125.8 (M+Na[1+]); m/z 176.1224, rt 128.4 (M(C13)+H[1+]); m/z 129.1135, rt 127.5 (M-HCOOH+H[1+]); m/z 88.5648, rt 127.2 (M(C13)+2H[2+]); m/z 233.0775, rt 129.0 (M+NaCl[1+]); m/z 175.1190, rt 129.4 (M+H[1+]); m/z 174.1126, rt 133.0 (M[1+]); m/z 88.0631, rt 130.0 (M+2H[2+])	m/z 158.0925 (M-NH3+H[1+]) •; m/z 176.1224 (M(C13)+H[1+]) •; m/z 129.1135 (M-HCOOH+H[1+]) ↓; m/z 88.5648 (M(C13)+2H[2+]) •; m/z 175.1190 (M+H[1+]) ↓; m/z 88.0631 (M+2H[2+]) •
				E322	3-Ureidoisobutyrate	Glutamine	Glutamine	C05100	TRUE	supported by correlation	m/z 101.0710, rt 100.6 (M-HCOOH+H[1+]); m/z 147.0764, rt 95.8 (M+H[1+]); m/z 169.0584, rt 95.8 (M+Na[1+]); m/z 148.0797, rt 93.0 (M(C13)+H[1+]); m/z 130.0499, rt 76.5 (M-NH3+H[1+])	m/z 101.0710 (M-HCOOH+H[1+]) ↓; m/z 147.0764 (M+H[1+]) •; m/z 169.0584 (M+Na[1+]) •; m/z 148.0797 (M(C13)+H[1+]) •; m/z 130.0499 (M-NH3+H[1+]) •
				E1432	3-Ureidoisobutyrate		3-Ureidoisobutyrate	C05100	FALSE	not confirmed	m/z 185.0317, rt 88.3 (M+K[1+]); m/z 129.0658, rt 71.7 (M-H2O+H[1+])
				E322	3-Ureidoisobutyrate		3-Ureidoisobutyrate	C05100	FALSE	not confirmed	m/z 185.0317, rt 88.3 (M+K[1+]); m/z 129.0658, rt 71.7 (M-H2O+H[1+])
				E29	L-Glutamate		L-Glutamate	C00025	FALSE	not confirmed	m/z 130.0499, rt 76.5 (M-H2O+H[1+])
Alanine and Aspartate Metabolism	4	12	0.02729	E1372	Nicotinate		Nicotinate	C00253	FALSE	not confirmed	m/z 146.0203, rt 184.1 (M+Na[1+])
				E1432	3-Ureidoisobutyrate		3-Ureidoisobutyrate	C05100	FALSE	confirmed (inhouse)	m/z 185.0317, rt 88.3 (M+K[1+]); m/z 101.0710, rt 100.6 (M-HCOOH+H[1+]); m/z 147.0764, rt 95.8 (M+H[1+]); m/z 169.0584, rt 95.8 (M+Na[1+]); m/z 148.0797, rt 93.0 (M(C13)+H[1+]); m/z 130.0499, rt 76.5 (M-NH3+H[1+]); m/z 129.0658, rt 71.7 (M-H2O+H[1+])	m/z 101.0710 (M-HCOOH+H[1+]) ↓; m/z 147.0764 (M+H[1+]) •; m/z 169.0584 (M+Na[1+]) •; m/z 148.0797 (M(C13)+H[1+]) •; m/z 130.0499 (M-NH3+H[1+]) ↓
				E2584	L-Arginine		L-Arginine	C00062	FALSE	confirmed (inhouse)	m/z 158.0925, rt 121.2 (M-NH3+H[1+]); m/z 157.1084, rt 130.9 (M-H2O+H[1+]); m/z 197.1010, rt 125.8 (M+Na[1+]); m/z 176.1224, rt 128.4 (M(C13)+H[1+]); m/z 129.1135, rt 127.5 (M-HCOOH+H[1+]); m/z 88.5648, rt 127.2 (M(C13)+2H[2+]); m/z 233.0775, rt 129.0 (M+NaCl[1+]); m/z 175.1190, rt 129.4 (M+H[1+]); m/z 174.1126, rt 133.0 (M[1+]); m/z 88.0631, rt 130.0 (M+2H[2+])	m/z 158.0925 (M-NH3+H[1+]) •; m/z 176.1224 (M(C13)+H[1+]) •; m/z 129.1135 (M-HCOOH+H[1+]) ↓; m/z 88.5648 (M(C13)+2H[2+]) •; m/z 175.1190 (M+H[1+]) ↓; m/z 88.0631 (M+2H[2+]) •
				E322	3-Ureidoisobutyrate		3-Ureidoisobutyrate	C05100	FALSE	supported by correlation	m/z 185.0317, rt 88.3 (M+K[1+]); m/z 101.0710, rt 100.6 (M-HCOOH+H[1+]); m/z 147.0764, rt 95.8 (M+H[1+]); m/z 169.0584, rt 95.8 (M+Na[1+]); m/z 148.0797, rt 93.0 (M(C13)+H[1+]); m/z 130.0499, rt 76.5 (M-NH3+H[1+]); m/z 129.0658, rt 71.7 (M-H2O+H[1+])	m/z 101.0710 (M-HCOOH+H[1+]) ↓; m/z 147.0764 (M+H[1+]) •; m/z 169.0584 (M+Na[1+]) •; m/z 148.0797 (M(C13)+H[1+]) •; m/z 130.0499 (M-NH3+H[1+]) ↓
Glutamate metabolism	4			E29	L-Glutamate		L-Glutamate	C00025	FALSE	not confirmed	m/z 130.0499, rt 76.5 (M-H2O+H[1+])
				E1432	3-Ureidoisobutyrate		3-Ureidoisobutyrate	C05100	FALSE	confirmed (inhouse)	m/z 185.0317, rt 88.3 (M+K[1+]); m/z 101.0710, rt 100.6 (M-HCOOH+H[1+]); m/z 147.0764, rt 95.8 (M+H[1+]); m/z 169.0584, rt 95.8 (M+Na[1+]); m/z 148.0797, rt 93.0 (M(C13)+H[1+]); m/z 130.0499, rt 76.5 (M-NH3+H[1+]); m/z 129.0658, rt 71.7 (M-H2O+H[1+])	m/z 101.0710 (M-HCOOH+H[1+]) ↓; m/z 147.0764 (M+H[1+]) •; m/z 169.0584 (M+Na[1+]) •; m/z 148.0797 (M(C13)+H[1+]) •; m/z 130.0499 (M-NH3+H[1+]) ↓
				E322	3-Ureidoisobutyrate		3-Ureidoisobutyrate	C05100	FALSE	supported by correlation	m/z 185.0317, rt 88.3 (M+K[1+]); m/z 101.0710, rt 100.6 (M-HCOOH+H[1+]); m/z 147.0764, rt 95.8 (M+H[1+]); m/z 169.0584, rt 95.8 (M+Na[1+]); m/z 148.0797, rt 93.0 (M(C13)+H[1+]); m/z 130.0499, rt 76.5 (M-NH3+H[1+]); m/z 129.0658, rt 71.7 (M-H2O+H[1+])	m/z 101.0710 (M-HCOOH+H[1+]) ↓; m/z 147.0764 (M+H[1+]) •; m/z 169.0584 (M+Na[1+]) •; m/z 148.0797 (M(C13)+H[1+]) •; m/z 130.0499 (M-NH3+H[1+]) ↓
				E1649	L-3-Amino-isobutanoate		L-3-Amino-isobutanoate	C03284	FALSE	not confirmed	m/z 105.0740, rt 73.0 (M(C13)+H[1+]); m/z 104.0706, rt 68.1 (M+H[1+])
Urea cycle/amino group metabolism	10	49	0.03539	E29	L-Glutamate		L-Glutamate	C00025	FALSE	not confirmed	m/z 130.0499, rt 76.5 (M-H2O+H[1+])
				E915	Creatine	Creatinine	Creatinine	C00300	TRUE	confirmed (inhouse)	m/z 114.0662, rt 50.3 (M-H2O+H[1+])	m/z 114.0662 (M-H2O+H[1+]) •
				E2584	L-Arginine		L-Arginine	C00062	FALSE	confirmed (inhouse)	m/z 158.0925, rt 121.2 (M-NH3+H[1+]); m/z 157.1084, rt 130.9 (M-H2O+H[1+]); m/z 197.1010, rt 125.8 (M+Na[1+]); m/z 176.1224, rt 128.4 (M(C13)+H[1+]); m/z 129.1135, rt 127.5 (M-HCOOH+H[1+]); m/z 88.5648, rt 127.2 (M(C13)+2H[2+]); m/z 233.0775, rt 129.0 (M+NaCl[1+]); m/z 175.1190, rt 129.4 (M+H[1+]); m/z 174.1126, rt 133.0 (M[1+]); m/z 88.0631, rt 130.0 (M+2H[2+])	m/z 158.0925 (M-NH3+H[1+]) •; m/z 176.1224 (M(C13)+H[1+]) •; m/z 129.1135 (M-HCOOH+H[1+]) ↓; m/z 88.5648 (M(C13)+2H[2+]) •; m/z 175.1190 (M+H[1+]) ↓; m/z 88.0631 (M+2H[2+]) •
				E1439	L-Methionine		L-Methionine	C00073	FALSE	confirmed (inhouse)	m/z 104.0528, rt 60.0 (M-HCOOH+H[1+]); m/z 152.0549, rt 60.4 (M(S34)+H[1+]); m/z 150.0584, rt 61.1 (M+H[1+]); m/z 151.0617, rt 60.2 (M(C13)+H[1+])	m/z 104.0528 (M-HCOOH+H[1+]) ↓; m/z 152.0549 (M(S34)+H[1+]) ↓; m/z 150.0584 (M+H[1+]) ↓; m/z 151.0617 (M(C13)+H[1+]) •
				E1334	Norepinephrine		Norepinephrine	C00547	FALSE	confirmed (xms)	m/z 170.0806, rt 135.7 (M+H[1+])	m/z 170.0806 (M+H[1+]) ↑
				E915	Creatine		Creatine	C00300	FALSE	not confirmed	m/z 104.0818, rt 50.3 (M-CO+H[1+])
				E2637	Guanidinoacetate		Guanidinoacetate	gudac	FALSE	not confirmed	m/z 140.0444, rt 61.9 (M+Na[1+])
				E1649	L-3-Amino-isobutanoate		L-3-Amino-isobutanoate	C03284	FALSE	not confirmed	m/z 105.0740, rt 73.0 (M(C13)+H[1+]); m/z 104.0706, rt 68.1 (M+H[1+])
				E1144	L-Adrenaline		L-Adrenaline	C00788	FALSE	not confirmed	m/z 166.0859, rt 57.6 (M-H2O+H[1+])
				E29	L-Glutamate		L-Glutamate	C00025	FALSE	not confirmed	m/z 130.0499, rt 76.5 (M-H2O+H[1+])
				E2497	NA		NA	C00791,	FALSE	not confirmed	m/z 136.0481, rt 64.7 (M+Na[1+]); m/z 132.0759, rt 65.4 (M+H2O+H[1+])
Aminosugars metabolism	5	19	0.03856	E85	Phenylethanolamine		Phenylethanolamine	C02735	FALSE	not confirmed	m/z 120.0808, rt 54.1 (M-H2O+H[1+])
				E1432	3-Ureidoisobutyrate		3-Ureidoisobutyrate	C05100	FALSE	confirmed (inhouse)	m/z 185.0317, rt 88.3 (M+K[1+]); m/z 101.0710, rt 100.6 (M-HCOOH+H[1+]); m/z 147.0764, rt 95.8 (M+H[1+]); m/z 169.0584, rt 95.8 (M+Na[1+]); m/z 148.0797, rt 93.0 (M(C13)+H[1+]); m/z 130.0499, rt 76.5 (M-NH3+H[1+]); m/z 129.0658, rt 71.7 (M-H2O+H[1+])	m/z 101.0710 (M-HCOOH+H[1+]) ↓; m/z 147.0764 (M+H[1+]) •; m/z 169.0584 (M+Na[1+]) •; m/z 148.0797 (M(C13)+H[1+]) •; m/z 130.0499 (M-NH3+H[1+]) ↓
				E2224	UDP-N-acetyl-D-mannosamine		UDP-N-acetyl-D-mannosamine	C01170	FALSE	confirmed (xms)	m/z 692.0493, rt 28.3 (M+HCOOK[1+]); m/z 609.0924, rt 29.0 (M(C13)+H[1+]); m/z 608.0880, rt 31.1 (M+H[1+]); m/z 626.1032, rt 29.5 (M+H2O+H[1+])	m/z 608.0880 (M+H[1+]) ↓
				E322	3-Ureidoisobutyrate		3-Ureidoisobutyrate	C05100	FALSE	supported by correlation	m/z 185.0317, rt 88.3 (M+K[1+]); m/z 101.0710, rt 100.6 (M-HCOOH+H[1+]); m/z 147.0764, rt 95.8 (M+H[1+]); m/z 169.0584, rt 95.8 (M+Na[1+]); m/z 148.0797, rt 93.0 (M(C13)+H[1+]); m/z 130.0499, rt 76.5 (M-NH3+H[1+]); m/z 129.0658, rt 71.7 (M-H2O+H[1+])	m/z 101.0710 (M-HCOOH+H[1+]) ↓; m/z 147.0764 (M+H[1+]) •; m/z 169.0584 (M+Na[1+]) •; m/z 148.0797 (M(C13)+H[1+]) •; m/z 130.0499 (M-NH3+H[1+]) ↓
				E29	L-Glutamate		L-Glutamate	C00025	FALSE	not confirmed	m/z 130.0499, rt 76.5 (M-H2O+H[1+])
Butanoate metabolism	6	25	0.03955	E1693	N-Acetyl-D-galactosamine		N-Acetyl-D-galactosamine	C01132	FALSE	not confirmed	m/z 244.0790, rt 68.1 (M+Na[1+]); m/z 221.0917, rt 65.2 (M[1+])
				E1360	N6-Acetyl-L-lysine		N6-Acetyl-L-lysine	C02727	FALSE	confirmed (xms)	m/z 211.1056, rt 79.8 (M+Na[1+]); m/z 190.1269, rt 79.9 (M(C13)+H[1+])	m/z 211.1056 (M+Na[1+]) ↓
				E2079	5-Acetamidopentanoate		5-Acetamidopentanoate	C03087	FALSE	not confirmed	m/z 143.0703, rt 273.4 (M-NH3+H[1+]); m/z 116.1070, rt 277.7 (M-CO2+H[1+]); m/z 142.0863, rt 267.5 (M-H2O+H[1+]); m/z 244.0602, rt 284.0 (M+HCOOK[1+]); m/z 91.5424, rt 280.0 (M+H+Na[2+]); m/z 160.0969, rt 273.3 (M+H[1+])
				E1981	6-Acetamido-2-oxohexanoate		6-Acetamido-2-oxohexanoate	C05548	FALSE	not confirmed	m/z 170.0806, rt 135.7 (M-H2O+H[1+])
				E1649	L-3-Amino-isobutanoate		L-3-Amino-isobutanoate	C03284	FALSE	not confirmed	m/z 105.0740, rt 73.0 (M(C13)+H[1+]); m/z 104.0706, rt 68.1 (M+H[1+])
				E29	L-Glutamate		L-Glutamate	C00025	FALSE	not confirmed	m/z 130.0499, rt 76.5 (M-H2O+H[1+])
				E1170	L-Valine		L-Valine	C00183	FALSE	not confirmed	m/z 140.0690, rt 72.3 (M+Na[1+])
Arrows (↑, ↓) indicate the direction of association for features that were statistically significant (p<0.05 & VIP>1.5) in the primary model (↑ positive, ↓ negative). Features marked with • did not meet the statistical significance threshold but are shown because they contributed to metabolite level annotation or pathway confirmation (for example adduct or isotope support) and should not be inter…
